# Supplementary material for: Chemometric Classification of Colombian Cacao Crops: Effects of Different Genotypes and Origins in Different Years of Harvest on Levels of Flavonoid and Methylxanthine Metabolites in Raw Cacao Beans
Source: Molecules. 2022 Mar 23;27(7):2068. doi: 10.3390/molecules27072068 (PMC9000445; doi:10.3390/molecules27072068)
Supplement: Supplementary file 1 [file molecules-27-02068-s001.zip]

Archive with 1 entries (1 files):
- molecules-1624893-supplementary.pdf
